# Supplementary material for: True Stress Theory of Matrix in A Composite: A Topical Review
Source: Materials (Basel). 2023 Jan 12;16(2):774. doi: 10.3390/ma16020774 (PMC9864627; doi:10.3390/ma16020774)
Supplement: Supplementary file 1 [file materials-16-00774-s001.zip]

Archive with 1 entries (1 files):
- materials-2093366-supplementary.xlsx
