# Supplementary material for: True Stress Theory of Matrix in A Composite: A Topical Review
Source: Materials (Basel). 2023 Jan 12;16(2):774. doi: 10.3390/ma16020774 (PMC9864627; doi:10.3390/ma16020774)
Supplement: Supplementary file 1 [file materials-16-00774-s001.zip › materials-2093366-supplementary.xlsx]

## Sheet: Sheet1
Stress concentration factors(SCFs) of matrix in a composite with perfect interface. Input parameters: E11f=fiber longitudinal modulus,U12f=fiber longitudinal Poisson's ratio,E22f=fiber transverse modulus, G12f=fiber longitudinal shear modulus, G23f=fiber transverse shear modulus
Input parameters: Em=matrix modulus, Um=matrix Poisson's ratio, Sutm=matrix tensile strength, Sucm=matrix compressive strength, Susm=matrix shear strength, Vf=fiber volume fraction
Input parameters: Beta=bridging parameter, Alf=bridging parameter (Beta=Alf=0.3 in most cases), Y=transverse tensile strength of a UD composite
		SCFs of the matrix with perfect interface
			33.3333
E11f	U12f	E22f	G12f	G23f	Em	Um	Sutm	Sucm	Susm	VF	Beta	Alf	U23f
(Gpa)		(GPa)	(Gpa)	(GPa)	(GPa)		(MPa)	(MPa)	(MPa)
80	0.2	80	33.33	33.33	3.17	0.355	87.1	140	60.3	0.6	0.3	0.3	0.20012
A	B
0.263403	0.597429
	Transverse tensile SCF
KI	Vf
1.47811	0.6
KII	Beta	Vm
2.23073	0.3	0.4
K22t
3.29726
Transverse compressive SCF
a1	a2
0.188929	-0.00523828
K22c
2.17225
Transverse shear SCF
K23
2.92285
	Longitudinal shear SCF
a1	a2	Gm
0.665646	2.24862	1.16974
K12
1.49678

## Sheet: Sheet3
Stress concentration factor (SCF) of matrix in a composite with interface crack. Input parameters: E11f=fiber longitudinal modulus,U12f=fiber longitudinal Poisson's ratio,E22f=fiber transverse modulus, G23f=fiber transverse shear modulus
Input parameters: Em=matrix modulus, Um=matrix Poisson's ratio, Sutm=matrix tensile strength, Vf=fiber volume fraction
Input parameters: Beta=bridging parameter (Beta=0.3 in most cases), Y=transverse tensile strength of a UD composite
	K^22t=Transverse tensile SCF of the matrix after interface crack											The parameter pusai solved from iteration must be adjusted manually					If kexi<1, pusai=pusai-1; if kexi>1, pusai=pusai-2.
			33.3333																Solved crack angle-1		Solved crack angle-2
E11f	u12f	E22f	G23f	Em	um	Vf	Beta	Sutm	Y	a	K22t	pusai	u23f	b	u21f	Vm	Gm	kexi	pusai-1	pusai-1	pusai-2	pusai-2
(Gpa)		(Gpa)	(GPa)	(Gpa)				(Mpa)	(Mpa)	(Fiber radius）		（radian)		(matrix radius)			(GPa)	x	(Radian)	(Degree)	(Radian)	(Degree)
80	0.2	80	33.33	3.17	0.355	0.6	0.3	87.1	40	1	3.297	1.25376	0.20012	1.29099	0.2	0.4	1.16974	0.666957	1.25376	71.835	-12671.6	-726028
Transverse tensile SCF after debonding																			gama-2		gama-2
K^22t	pusai																		-3.18456		#NUM!
7.30697	71.8352																To find the crack angle by dichotomy								To find the crack angle by dichotomy
Critical transverse stress at interface debonding														Initial		pusai	k=const.	lamda=const.	mu=const.			Initial		pusai	k=const.	lamda=const.	mu=const.
Ss^22(MPa)														x0=	60	1.0472	cs	sn				x0=	60	1.0472	cs	sn
24.4346																	0.499998	0.866027							0.499998	0.866027
Critical Mises stress															k	lamda	gama	mu					k	lamda	gama	mu
Sem^	a11	a22	a12	Ssm^11	Ssm^22										0.0417098	0.0644625	-0.0570381	0.666957					0.0417098	0.0644625	0.0570381	0.666957
34.5439	0.039625	0.327738	0.104122	3.39041	10.9536										G0	G1	G2	exp					G0	G1	G2	exp
															0.482843	0.929409	1.92487	0.763365					0.482843	0.929409	1.92487	0.763365
															J1	J2	J3						J1	J2	J3
k1	k2	u1	u2	mu	lamda	k	C0	n(pai)							-1.71138	1.26704	-2.2551						-1.71138	1.26704	-2.2551
1.58	2.19968	1.16974	33.33	0.666957	0.0644625	0.0417098	0	0							0.0485567	-0.0299119	0.0570304	-0.552115	-0.552115	r5e(icat5)			-0.0501829	0.0270951	0.0570304	2.64652	-0.495077
															0.0485567	1.70214	1.70283	1.54228	1.54228	r6e(icat6)			-0.0501829	1.75915	1.75986	1.59932	-1.54228
															-42.7339	29.3283	51.8298	2.54012	-0.601472	r7e(icat7)			-39.2704	31.3279	50.2355	2.46823	-0.673366
															-0.252534								-0.992292
A	B	C	D	cs(pusai)	sn(pusai)	e(2l(y-p))
0.0142858	0.210922	-0.142179	0.751268	0.311751	0.950164	0.783967										pusai	k=const.	lamda=const.	mu=const.					pusai	k=const.	lamda=const.	mu=const.
														x1=	61	1.06465	cs	sn				x1=	61	1.06465	cs	sn
																	0.484807	0.874621							0.484807	0.874621
															k	lamda	gama	mu					k	lamda	gama	mu
															0.0417098	0.0644625	-0.0569275	0.666957					0.0417098	0.0644625	0.0569275	0.666957
															G0	G1	G2	exp					G0	G1	G2	exp
															0.500693	0.964191	1.92571	0.765084					0.500693	0.964191	1.92571	0.765084
															J1	J2	J3						J1	J2	J3
							a’=a(cosy+isiny)		b’=b(cosy+isiny)						-1.69001	1.2825	-2.21928						-1.69001	1.2825	-2.21928
															0.0489777	-0.0290008	0.0569198	-0.534607	-0.534607	r5e(icat5)			-0.0505484	0.0261671	0.0569198	2.66391	-0.477679
															0.0489777	1.72024	1.72094	1.54233	1.54233	r6e(icat6)			-0.0505484	1.77541	1.77613	1.59926	-1.54233
U(Z)															-42.2401	29.7285	51.6528	2.52832	-0.61327	r7e(icat7)			-38.7412	31.668	50.0374	2.45632	-0.685275
0.0344472	0.0148261	0.0375023	0.406436	0.406436											-0.231785								-0.994706
-0.382039	-0.758206	0.849017	4.24565	1.10406
-0.992301	0.439774	1.08539	2.72442													pusai	k=const.	lamda=const.	mu=const.					pusai	k=const.	lamda=const.	mu=const.
1.02675	-0.424948	1.11121	-0.392412	-0.392412										x2=	72.1705	1.25962	cs	sn				x2=	-351.039	-6.1268	cs	sn
V(Z)																	0.306183	0.951973							0.987797	0.155744
-0.589764	-0.391628	0.707951	3.72778	0.586184											k	lamda	gama	mu					k	lamda	gama	mu
0.243115	0.664898	0.707951	1.22025												0.0417098	0.0644625	-0.0555346	0.666957					0.0417098	0.0644625	0.0754415	0.666957
0.158856	0.197586	0.253526	0.893633	0.893633											G0	G1	G2	exp					G0	G1	G2	exp
X(Z)															0.690363	1.33619	1.93549	0.784559					-1.26728	-2.30571	1.81942	0.302726
-1.11194	0														J1	J2	J3						J1	J2	J3
W1															-1.4316	1.43145	-1.8919						-1.62598	0.0903624	-10.403
3.83295	1.11537	0.290994													0.0523682	-0.0184626	0.0555275	-0.338948	-0.338948	r5e(icat5)			-0.0145481	0.0740072	0.0754236	1.7649	-1.3767
Re{..}															0.0523682	1.88548	1.88621	1.54303	1.54303	r6e(icat6)			-0.0145481	0.385495	0.38577	1.60852	-1.53308
0.202068	0.769784	0.795864	1.31409	1.31409											-36.2108	33.6537	49.4348	2.39278	-0.748813	r7e(icat7)			-38.7807	3.19592	38.9121	3.05937	-0.0822243
0.794416	0.047984	0.795864	0.0603282												0.00731627								-0.298715
1.90636
																pusai	k=const.	lamda=const.	mu=const.					pusai	k=const.	lamda=const.	mu=const.
c(b*exp(iy))														x3=	71.8287	1.25365	cs	sn				x3=	-527.884	-9.21333	cs	sn
x	y	r	cat														0.311857	0.950129							-0.977729	-0.209873
0.402469	1.22666	1.29099	1.25376	1.25376											k	lamda	gama	mu					k	lamda	gama	mu
a	pusai	lamda													0.0417098	0.0644625	-0.0555818	0.666957					0.0417098	0.0644625	-0.304858	0.666957
1	1.25376	0.0644625													G0	G1	G2	exp					G0	G1	G2	exp
Z-ae**(ipusai)=															0.684907	1.32542	1.93518	0.783956					2.76486	5.98424	2.16439	0.203344
0.0907179	0.276492	0.290994	1.25376	1.25376	r0*exp(ic0)										J1	J2	J3						J1	J2	J3
Z-ae**(-ipusai)=															-1.44	1.42758	-1.90023						-0.503634	-0.0817926	-2.26447
0.0907179	2.17682	2.17871	1.52915	1.52915	r1*exp(ic1)										0.0523012	-0.0187919	0.0555747	-0.344938	-0.344938	r5e(icat5)			-0.0179115	0.30315	0.303679	1.62981	-1.51178
c(Z)=															0.0523012	1.88147	1.88219	1.54301	1.54301	r6e(icat6)			-0.0179115	-0.116596	0.117964	4.55996	1.41837
0.0633422	-1.27683	1.2784	-1.52123												-36.4083	33.5496	49.509	2.39704	-0.744557	r7e(icat7)			-11.9073	0.871553	11.9392	3.06853	-0.0730644
															-0.000138693								-0.999402
N(a')	a'=	0.311751	0.950164
A	k	pusai	lamda	D	a											pusai	k=const.	lamda=const.	mu=const.					pusai	k=const.	lamda=const.	mu=const.
0.0142858	0.0417098	1.25376	0.0644625	0.751268	1									x4=	71.835	1.25376	cs	sn				x4=	-275.647	-4.81096	cs	sn
Z=																	0.311751	0.950164							0.0984156	0.995145
x	y	r	cat												k	lamda	gama	mu					k	lamda	gama	mu
0.311751	0.950164	1	1.25376	1.25376											0.0417098	0.0644625	-0.055581	0.666957					0.0417098	0.0644625	0.0760254	0.666957
AZ=															G0	G1	G2	exp					G0	G1	G2	exp
0.00445362	0.0135739	0.0142858	1.25376	1.25376											0.685009	1.32562	1.93519	0.783967					0.689844	1.33273	1.93193	0.358695
a^2*k/Z=															J1	J2	J3						J1	J2	J3
0.0130031	-0.0396312	0.0417098	-1.25376												-1.43985	1.42765	-1.90007						-1.03888	0.68413	-0.786871
D/(a^2*Z)=															0.0523024	-0.0187858	0.0555738	-0.344826	-0.344826	r5e(icat5)			-0.0758677	0.00460036	0.076007	3.08103	-0.0605624
0.234209	-0.713827	0.751268	-1.25376												0.0523024	1.88154	1.88227	1.54301	1.54301	r6e(icat6)			-0.0758677	1.99489	1.99633	1.60881	-1.53278
Z-e(ipusai)=															-36.4046	33.5515	49.5076	2.39696	-0.744636	r7e(icat7)			-23.657	16.478	28.8301	2.53319	-0.608398
0	0	0	0	0	r2*exp(ic2)										-4.67516e-08								-0.999749
Z-e(-ipusai)=
0	1.90033	1.90033	0	0	r3*exp(ic3)											pusai	k=const.	lamda=const.	mu=const.					pusai	k=const.	lamda=const.	mu=const.
A-0.5-D/(a^2*Z)=														x5=	71.835	1.25376	cs	sn				x5=	-726028	-12671.6	cs	sn
-0.719923	0.713827	1.01382	2.36045	-0.781147	r4*exp(ic4)												0.311751	0.950164							-0.0124129	0.999923
W(Z)=															k	lamda	gama	mu					k	lamda	gama	mu
0	0	0	0												0.0417098	0.0644625	-0.055581	0.666957					0.0417098	0.0644625	#NUM!	0.666957
N(Z)=AZ+a^2*k/Z-W(Z)=															G0	G1	G2	exp					G0	G1	G2	exp
0.0174567	-0.0260573	0.0313643	-0.980534	-0.980534											0.685009	1.32562	1.93519	0.783967					#NUM!	#NUM!	#NUM!	0
															J1	J2	J3						J1	J2	J3
N(b')	b'=	0.402469	1.22666												-1.43985	1.42765	-1.90007						#NUM!	0	#NUM!
A	k	pusai	lamda	D	a										0.0523024	-0.0187858	0.0555738	-0.344826	-0.344826	r5e(icat5)			#NUM!	#NUM!	#NUM!	#NUM!	#NUM!
0.0142858	0.0417098	1.25376	0.0644625	0.751268	1										0.0523024	1.88154	1.88227	1.54301	1.54301	r6e(icat6)			#NUM!	#NUM!	#NUM!	#NUM!	#NUM!
Z=															-36.4046	33.5515	49.5076	2.39696	-0.744636	r7e(icat7)			#NUM!	#NUM!	#NUM!	#NUM!	#NUM!
x	y	r	cat												3.05151e-13								#NUM!
0.402469	1.22666	1.29099	1.25376
AZ=
0.0057496	0.0175238	0.0184429	1.25376	1.25376
a^2*k/Z=
0.0100722	-0.0306982	0.0323083	-1.25376
D/(a^2*Z)=
0.181417	-0.552928	0.581929	-1.25376
Z-e(ipusai)=
0.0907179	0.276492	0.290994	1.25376	1.25376	r2*exp(ic2)
Z-e(-ipusai)=
0.0907179	2.17682	2.17871	1.52915	1.52915	r3*exp(ic3)
A-0.5-D/(a^2*Z)=
-0.667131	0.552928	0.866484	2.44953	-0.692065	r4*exp(ic4)
W(Z)=
-0.591399	-0.378745	0.702283	3.71121
N(Z)=AZ+a^2*k/Z-W(Z)=
0.607221	0.365571	0.708773	0.541918	0.541918
N1(1/tr(a'))	1/tr(a')=	exp(ipusai)/a=	0.311751	0.950164
A	k	pusai	lamda	D	mu	a
0.0142858	0.0417098	1.25376	0.0644625	0.751268	0.666957	1
Z=
x	y	r	cat
0.311751	0.950164	1	1.25376
AZ=
0.00445362	0.0135739	0.0142858	1.25376	1.25376
a^2*k/Z=
0.0130031	-0.0396312	0.0417098	-1.25376
D/(a^2*Z)=
0.234209	-0.713827	0.751268	-1.25376
Z-e(ipusai)=
0	0	0	0	0	r2*exp(ic2)
Z-e(-ipusai)=
0	1.90033	1.90033	0	0	r3*exp(ic3)
A-0.5-D/(a^2*Z)=
-0.719923	0.713827	1.01382	2.36045	-0.781147	r4*exp(ic4)
W(Z)=
0	0	0	0
N1(Z)=AZ+a^2*k/Z+W(Z)=
0.0174567	-0.0260573	0.0313643	-0.980534	-0.980534
N1(1/tr(b'))	1/tr(b')=	exp(ipusai)/b=	0.241482	0.735994
A	k	pusai	lamda	D	mu	a
0.0142858	0.0417098	1.25376	0.0644625	0.751268	0.666957	1
Z=
x	y	r	cat
0.241482	0.735994	0.774597	1.25376
AZ=
0.00344976	0.0105143	0.0110657	1.25376	1.25376
a^2*k/Z=
0.0167869	-0.0511636	0.0538472	-1.25376
D/(a^2*Z)=
0.302362	-0.921547	0.969882	-1.25376
Z-e(ipusai)=
-0.0702698	-0.21417	0.225403	4.39535	1.25376	r2*exp(ic2)
Z-e(-ipusai)=
-0.0702698	1.68616	1.68762	1.61245	-1.52915	r3*exp(ic3)
A-0.5-D/(a^2*Z)=
-0.788076	0.921547	1.21256	2.27828	-0.86331	r4*exp(ic4)
W(Z)=
0.399191	-0.847893	0.937163	5.15241
N1(Z)=AZ+a^2*k/Z+W(Z)=
0.419427	-0.888542	0.982561	-1.12977	-1.12977

## Sheet: Sheet4
Longitudinal stress concentration factors(SCFs) of matrix in a short fiber composite. Input parameters: E11f=fiber longitudinal modulus,U12f=fiber longitudinal Poisson's ratio,E22f=fiber transverse modulus, G12f=fiber longitudinal shear modulus, G23f=fiber transverse shear modulus
Input parameters: Em=matrix modulus, Um=matrix Poisson's ratio, Sutm=matrix tensile strength, Sucm=matrix compressive strength, Susm=matrix shear strength, Vf=fiber volume fraction
Input parameters: Beta=bridging parameter, Alf=bridging parameter (Beta=Alf=0.3 in most cases), l/a=fiber length to diameter ratio, a=fiber radius, c=empirical parameter for length ratio
	K11t=Longitudinal tensile SCF, K11c=longitudinal compressive SCF
In the following steps 2,3 and 6, iterations by dichtomy must be made to find suitable solutions. All of the iterations must be adjusted manually.
The step 2 and 3 iterations must be made carefully, from separated lines. When necessary, more iterations must be added.
			95.8333										2l/d=l/a						f=(a/b)^2	It must be that f<1: for square arrange, f<0.785; for triangular arrange, f<0.907.															Each solution fulfills xL<xU, such that f(xL)*f(xU)<0
E11f	U12f	E22f	G12f	G23f	Em	Um	Sutm	Sucm	Susm	VF	Beta	Alf	l/a	a	c	U23f	Gm	g=L/l	f	Gz					2.a. Exhaust to find x= such that (f1*f2<0)										2.b. Dichotomy to find x= such that f(.)=0										3.a. Exhaust to find z= such that (g1*g2<0)
(Gpa)		(GPa)	(Gpa)	(GPa)	(GPa)		(Mpa)	(Mpa)	(Mpa)		b	a		(mm)	(Empirical)		(Gpa)								i	xi	E11f	u12f	E22f	u23f	Em	um			i	xi	E11f	u12f	E22f	u23f	Em	um			i	zi		w
230	0.2	15	15	7	3.17	0.355	87.1	140	60.3	0.6	0.3	0.3	10	1	0.03	0.0714286	1.16974	1.13923	0.68354	0.822396					1	0.001	230	0.2	15	0.0714286	3.17	0.355	0.826765		1	3.001	230	0.2	15	0.0714286	3.17	0.355	0.826765		1	0.001	0.826765	0.00120953
1. To find axial strains & integral constants																										a*T1	a*T2	a*M11	a*M12	a*M13	a*M1					a*T1	a*T2	a*M11	a*M12	a*M13	a*M1				g(zi)=	-0.770013
a1j	0	0	138.881	0.387427																						-0.228846	-1593.85	0.00328173	0.593397	0.000271379	0.589844					180.655	-259.187	-3.05776	-1164.74	-2.58137	-1159.1
a2j	5.7277	3.91511	0	5.20333																								a*M21	a*M22	a*M23	a*M2							a*M21	a*M22	a*M23	a*M2				2	1.001	0.826765	1.21074
a3j	4.01829	-0.639652	159.644	0																								0.00328173	-0.591795	5.32644e-08	0.588514							-3.05776	595.828	-567.541	-1160.31				g(zi)=	-0.755933
a4j	1.51418	3.44101	0.0713165	0																					a1,j	-0.227193	-2381.96	B53(xi)	-9.15751	4.77036	0.589844	=	-2.59408		a1,j	180.266	-257.615	B53(xi)	-0.516028	0.515926	-1159.1	=	-0.507245
																									a2,j	-0.226507	-4572.58	B63(xi)	0.000453625	-0.000454999	0.588514		-2.04862e-07		a2,j	182.24	-257.666	B63(xi)	-0.364972	0.361019	-1160.31		4.14439		3	2.001	0.826765	2.42028
	5.7277	3.91511	5.20333	83.1271																					f(xi)=	0.132353	y=	0.00120953							f(xi)=	0.063694	y=	3.62981							g(zi)=	-0.714338
[Aij]=	4.01829	-0.639652	-0.445349
	1.51418	3.44101	-0.000198947																																2	4.501	230	0.2	15	0.0714286	3.17	0.355	0.826765		4	3.001	0.826765	3.62981
	0.0184365	0.215399	0.019064	1		-0.0137764																			2	1.501	230	0.2	15	0.0714286	3.17	0.355	0.826765			a*T1	a*T2	a*M11	a*M12	a*M13	a*M1				g(zi)=	-0.646977
[Aij]-1=	-0.0081025	-0.0947934	0.28221	-0.149505	=	0.00592464																				a*T1	a*T2	a*M11	a*M12	a*M13	a*M1					331.159	202.716	152.604	135050	420.627	134477
	0.177986	-0.165781	-0.233327	-0.000513509		0.202891																				-175.183	-133.263	7.51338	1670.56	1.81027	1661.24							a*M21	a*M22	a*M23	a*M2				5	4.001	0.826765	4.83935
	C1,I		-0.0137764																									a*M21	a*M22	a*M23	a*M2							152.604	-35582.4	99414.4	134844				g(zi)=	-0.556677
	C2,I/a^2	=	0.00592464																									7.51338	-1377.12	289.842	1659.45				a1,j	329.381	202.18	B53(xi)	0.408798	-0.404906	134477	=	374.662
			0.00663444																						a1,j	-173.699	-133.178	B53(xi)	-0.270744	0.266716	1661.24	=	-7.16891		a2,j	330.077	204.123	B63(xi)	-0.661044	0.659651	134844		54.7558		6	5.001	0.826765	6.04888
		=	0.202891																						a2,j	-172.572	-135.189	B63(xi)	0.34561	-0.347866	1659.45		-3.12372		f(xi)=	-0.00315585	y=	5.44411		xL=	3.001	xU=	4.501		g(zi)=	-0.447222
	a11	a22	a12	a66	S11f	S12f	S11m	S12m	S22f																f(xi)=	0.113788	y=	1.81551
	0.138355	0.447933	0.110571	0.354588	0.00434783	-0.000869565	0.315457	-0.111987	0.0666667																										3	3.751	230	0.2	15	0.0714286	3.17	0.355	0.826765		7	6.001	0.826765	7.25841
	E11	E22	u12	G12	G23																				3	3.001	230	0.2	15	0.0714286	3.17	0.355	0.826765			a*T1	a*T2	a*M11	a*M12	a*M13	a*M1				g(zi)=	-0.323195
	(Gpa)	(Gpa)		（Gpa）	(Gpa)																					a*T1	a*T2	a*M11	a*M12	a*M13	a*M1					346.565	-72.1845	-3.54009	-1956.54	-5.29766	-1947.7
Moduli®	32.6581	8.46725	0.33485	4.60043	3.26167	0.211119																				180.655	-259.187	-3.05776	-1164.74	-2.58137	-1159.1							a*M21	a*M22	a*M23	a*M2				8	7.001	0.826765	8.46795
2. Iteration to find x=																												a*M21	a*M22	a*M23	a*M2							-3.54009	735.367	-1219.71	-1951.53				g(zi)=	-0.189774
	xi	E11f	u12f	E22f	u23f	Em	um																					-3.05776	595.828	-567.541	-1160.31				a1,j	345.047	-71.3404	B53(xi)	-0.140667	0.142873	-1947.7	=	-4.84458
Final x®	4.43362	230	0.2	15	0.0714286	3.17	0.355	0.826765																	a1,j	180.266	-257.615	B53(xi)	-0.516028	0.515926	-1159.1	=	-0.507245		a2,j	346.718	-70.2388	B63(xi)	-0.694373	0.691026	-1951.53		3.87009		9	8.001	0.826765	9.67748
	a*T1	a*T2	a*M11	a*M12	a*M13	a*M1																			a2,j	182.24	-257.666	B63(xi)	-0.364972	0.361019	-1160.31		4.14439		f(xi)=	0.0312005	y=	4.53696		xL=	3.751	xU=	4.501		g(zi)=	-0.0525217
	341.504	178.468	-33.7799	-28489.6	-87.7861	-28368																			f(xi)=	0.063694	y=	3.62981
			a*M21	a*M22	a*M23	a*M2																													4	4.126	230	0.2	15	0.0714286	3.17	0.355	0.826765		10	9.001	0.826765	10.887
			-33.7799	7767.95	-20709.5	-28443.7																			4	4.501	230	0.2	15	0.0714286	3.17	0.355	0.826765			a*T1	a*T2	a*M11	a*M12	a*M13	a*M1				g(zi)=	0.0828539
a1,j	339.703	178.063	B53(xi)	0.360396	-0.356606	-28368	=	-80.5446																		a*T1	a*T2	a*M11	a*M12	a*M13	a*M1					366.051	63.6534	-5.91983	-4074.04	-11.902	-4056.22
a2,j	340.51	179.955	B63(xi)	-0.681939	0.680324	-28443.7		-5.65395																		331.159	202.716	152.604	135050	420.627	134477							a*M21	a*M22	a*M23	a*M2				11	10.001	0.826765	12.0965
f(xi)=	-5.7665e-05		¬must be small		y=	5.36261																						a*M21	a*M22	a*M23	a*M2							-5.91983	1290.73	-2781.01	-4065.82				g(zi)=	0.210777
																												152.604	-35582.4	99414.4	134844				a1,j	364.264	63.8426	B53(xi)	0.131045	-0.127858	-4056.22	=	-11.7008
3. Iteration to find z=																									a1,j	329.381	202.18	B53(xi)	0.408798	-0.404906	134477	=	374.662		a2,j	365.524	65.4341	B63(xi)	-0.732034	0.729512	-4065.82		3.22626		12	11.001	0.826765	13.3061
	zi																								a2,j	330.077	204.123	B63(xi)	-0.661044	0.659651	134844		54.7558		f(xi)=	0.0141	y=	4.99054		xL=	4.126	xU=	4.501		g(zi)=	0.32599
Final z®	8.38528	0.826765	10.1423																						f(xi)=	-0.00315585	y=	5.44411
g(zi)=	3.09315e-05		¬must be small																																5	4.3135	230	0.2	15	0.0714286	3.17	0.355	0.826765		13	12.001	0.826765	14.5156
4. To find DII																									5	6.001	230	0.2	15	0.0714286	3.17	0.355	0.826765			a*T1	a*T2	a*M11	a*M12	a*M13	a*M1				g(zi)=	0.423811
																										a*T1	a*T2	a*M11	a*M12	a*M13	a*M1					355.541	134.143	-11.2376	-8728.13	-26.3633	-8690.53
	18.9636	0.636325	-8.55446	-0.151772	-2.21681	-4.19264																				-209.089	397.265	0.320388	2932.26	10.9002	2921.04							a*M21	a*M22	a*M23	a*M2				14	13.001	0.826765	15.7252
																												a*M21	a*M22	a*M23	a*M2							-11.2376	2526.45	-6197.51	-8712.72				g(zi)=	0.500324
																												0.320388	-284.496	2648.14	2932.31				a1,j	353.722	133.971	B53(xi)	0.271885	-0.268304	-8690.53	=	-25.1704
																									a1,j	-208.494	395.26	B53(xi)	0.793961	-0.791587	2921.04	=	-1.98618		a2,j	354.717	135.759	B63(xi)	-0.710392	0.7084	-8712.72		1.58848
																									a2,j	-210.383	396.445	B63(xi)	0.421334	-0.417551	2932.31		6.3425		f(xi)=	0.00547201	y=	5.21732		xL=	4.3135	xU=	4.501
																									f(xi)=	-0.0676988	y=	7.25841
																																			6	4.40725	230	0.2	15	0.0714286	3.17	0.355	0.826765
																									6	7.501	230	0.2	15	0.0714286	3.17	0.355	0.826765			a*T1	a*T2	a*M11	a*M12	a*M13	a*M1
																										a*T1	a*T2	a*M11	a*M12	a*M13	a*M1					345.072	168.843	-23.1526	-19169.8	-58.8159	-19087.8
																										-459.122	-203.575	5.16988	-8112.97	-33.6082	-8084.53							a*M21	a*M22	a*M23	a*M2
																												a*M21	a*M22	a*M23	a*M2							-23.1526	5296.61	-13864.8	-19138.3
																												5.16988	-165.495	-8282.47	-8122.15				a1,j	343.264	168.488	B53(xi)	0.34118	-0.337432	-19087.8	=	-54.5148
																									a1,j	-456.888	-202.983	B53(xi)	-0.410127	0.406515	-8084.53	=	13.9112		a2,j	344.113	170.36	B63(xi)	-0.689155	0.687455	-19138.3		-2.2249
																									a2,j	-458.488	-204.787	B63(xi)	0.918213	-0.915009	-8122.15		8.51641		f(xi)=	0.00115564	y=	5.33072		xL=	4.40725	xU=	4.501
																									f(xi)=	-0.112857	y=	9.07271
																																			7	4.45412	230	0.2	15	0.0714286	3.17	0.355	0.826765
	-2.23468e-06	1.48352	1	1.16723	-0.00972667	0																			7	9.001	230	0.2	15	0.0714286	3.17	0.355	0.826765			a*T1	a*T2	a*M11	a*M12	a*M13	a*M1
																										a*T1	a*T2	a*M11	a*M12	a*M13	a*M1					338.542	185.904	-53.1409	-45472.8	-140.58	-45279.1
																										188.214	-517.171	7.2738	-5581.56	-25.1141	-5563.71							a*M21	a*M22	a*M23	a*M2
																												a*M21	a*M22	a*M23	a*M2							-53.1409	12270.6	-33183.2	-45400.7
5. To find K11It		K11It																										7.2738	-664.045	-6250.08	-5593.31				a1,j	336.747	185.459	B53(xi)	0.375241	-0.371419	-45279.1	=	-127.898
		4.80453																							a1,j	187.674	-514.715	B53(xi)	-1.03477	1.03083	-5563.71	=	-8.59286		a2,j	337.52	187.368	B63(xi)	-0.675952	0.674403	-45400.7		-11.915
																									a2,j	189.361	-516.682	B63(xi)	-0.37924	0.37586	-5593.31		7.67622		f(xi)=	-0.00100101	y=	5.38742		xL=	4.40725	xU=	4.45412
																									f(xi)=	-0.128925	y=	10.887
																																			8	4.43069	230	0.2	15	0.0714286	3.17	0.355	0.826765
																									8	10.501	230	0.2	15	0.0714286	3.17	0.355	0.826765			a*T1	a*T2	a*M11	a*M12	a*M13	a*M1
																										a*T1	a*T2	a*M11	a*M12	a*M13	a*M1					341.914	177.402	-32.1247	-27037.9	-83.2734	-26922.5
																										571.417	164.321	-10.7276	5072.51	24.871	5058.36							a*M21	a*M22	a*M23	a*M2
6. Iteration to find the end length h																												a*M21	a*M22	a*M23	a*M2							-32.1247	7383.03	-19643.3	-26994.2
h must be determined using different equations according to the length to diamater ratio																												-10.7276	1168.87	6247.23	5089.08				a1,j	340.112	177.002	B53(xi)	0.358268	-0.354482	-26922.5	=	-76.4935
l/a=	10																								a1,j	568.748	163.874	B53(xi)	0.331276	-0.328191	5058.36	=	5.52039		a2,j	340.924	178.893	B63(xi)	-0.682768	0.681143	-26994.2		-5.11929
																									a2,j	571.047	165.414	B63(xi)	-1.14364	1.13903	5089.08		11.7081		f(xi)=	7.71247e-05	y=	5.35907		xL=	4.43069	xU=	4.45412
																									f(xi)=	-0.116323	y=	12.7013
	l/a<100	1.48352	1.46869																																9	4.44241	230	0.2	15	0.0714286	3.17	0.355	0.826765
	l/a>100	1.48352	1.46869																																	a*T1	a*T2	a*M11	a*M12	a*M13	a*M1
cosh(100nIa)	cosh(nIl)			l/a<100					l/a>100																											340.255	181.661	-39.993	-33939.3	-104.727	-33794.6
1.77222e+192	8.99342e+18		(h/a)min	f(h)min	(h/a)max	f(h)max		(h/a)min	f(h)min	(h/a)max	f(h)max																											a*M21	a*M22	a*M23	a*M2
To find interval of h ®			0.6	-0.0072848	0.7	0.000636929		1	0.0110804	1.1	0.0124251																											-39.993	9212.88	-24712.1	-33885
such that f(.)min*f(.)max<0			hL	hU	h/a	f(h)		hL	hU	h/a	f(h)																								a1,j	338.456	181.238	B53(xi)	0.36677	-0.362966	-33794.6	=	-95.7464
			0.6	0.7	0.65	-0.0028867		1	1.1	1.05	0.011827																								a2,j	339.249	183.138	B63(xi)	-0.679413	0.677826	-33885		-7.66206
			0.65	0.7	0.675	-0.00102735		1.05	1.1	1.075	0.0121426																								f(xi)=	-0.000461997	y=	5.37324		xL=	4.43069	xU=	4.44241
			0.675	0.7	0.6875	-0.000172156		1.075	1.1	1.0875	0.0122878
			0.6875	0.7	0.69375	0.000237991		1.075	1.0875	1.08125	0.0122162																								10	4.43655	230	0.2	15	0.0714286	3.17	0.355	0.826765
			0.6875	0.69375	0.690625	3.43384e-05		1.08125	1.0875	1.08438	0.0122522																									a*T1	a*T2	a*M11	a*M12	a*M13	a*M1
			0.6875	0.690625	0.689063	-6.8551e-05		1.08125	1.08438	1.08281	0.0122343																									341.091	179.533	-35.6198	-30103.4	-92.8026	-29975
																																						a*M21	a*M22	a*M23	a*M2
7. To find K11t																																						-35.6198	8195.84	-21894.8	-30055
		h/a	K11t																																a1,j	339.291	179.122	B53(xi)	0.362523	-0.358728	-29975	=	-85.0472
	l/a<100	0.689063	1.70017																																a2,j	340.093	181.017	B63(xi)	-0.681104	0.679498	-30055		-6.24845
	l/a>100	1.08281	2.00385																																f(xi)=	-0.000192449	y=	5.36615		xL=	4.43069	xU=	4.43655
8. To find K11c
8.1. To find K11Ic		=	8.38528	b/a=	1.20953
		cot(j)=	0.825946	=	10.1423
		tk	lk	r0=r/a	f(.)	lk*f(.)
		0	0.568889	1.10477	-0.200111	-0.113841
		-0.538459	0.478629	1.04835	-0.0476176	-0.0227911
		0.538459	0.478629	1.16118	-0.388211	-0.185809
		-0.90618	0.236927	1.00983	0.0424836	0.0100655
		0.90618	0.236927	1.1997	-0.528394	-0.125191
	K11Ic=	4.73666
8.2. To find K11c
		h/a	K11c
	l/a<100	0.689063	1.67725
	l/a>100	1.08281	1.9766
9. To find the relevant homogenized stresses
E11f	U12f	E22f	G12f	G23f	Em	Um	Sutm	Sucm	Susm	VF	Beta	Alf	h/a	a	c	U23f	Gm	g=(L-l+h)/h	f	Gz
(Gpa)		(GPa)	(Gpa)	(GPa)	(GPa)		(Mpa)	(Mpa)	(Mpa)		b	a		(mm)	(Empirical)		(Gpa)
230	0.2	15	15	7	3.17	0.355	87.1	140	60.3	0.226291	0.3	0.3	0.689063	1	0.03	0.0714286	1.16974	1.64733	0.372777	0.472964
a1j	0	0	53.254	1.24568
a2j	5.7277	2.13516	0	5.20333
a3j	4.79545	-0.348842	89.4294	0
a4j	1.51418	3.44101	0.0713165	0
	5.7277	2.13516	5.20333	123.096
[Aij]=	4.79545	-0.348842	-2.09186
	1.51418	3.44101	-0.00166818
	0.0584805	0.145483	-0.0215386	1		-0.0403168
[Aij]-1=	-0.0256666	-0.0640828	0.300042	-0.6793	=	0.017463
	0.138343	-0.133848	-0.0994111	-0.00133918		0.229398
	C1,I		-0.0403168
	C2,I/a^2	=	0.017463
			0.013412
		=	0.229398
	a11	a22	a12	a66	S11f	S12f	S11m	S12m
	0.126511	0.447933	0.114801	0.354588	0.00434783	-0.000869565	0.315457	-0.111987
	0.390256	0.0200357
[truncated: 6 more columns]

## Sheet: Sheet2
Stress concentration factor (SCF) evaluation. Input parameters: E11f=fiber longitudinal modulus,U12f=fiber longitudinal Poisson's ratio,E22f=fiber transverse modulus, G12f=fiber longitudinal shear modulus, G23f=fiber transverse shear modulus
Input parameters: Em=matrix modulus, Um=matrix Poisson's ratio, Vf=fiber volume fraction
K^12=longitudinal shear SCF after interface debonding
	For z=r*exp(icat), one has ln(z)=ln(r)+i(cat+2*n*pai), where n is an integer so that (cat+2*n*pai) must be within [-pai,pai], with pai=3.14159265359
	If the data marked in yellow is outside [-pai,pai], the below line data marked in pink must be adjusted.
E11f	u12f	E22f	G12f	G23f	Em	um	Vf	Vm	Gm
(Gpa)		(Gpa)	(Gpa)	(GPa)	(Gpa)				（GPa）
87	0.2	87	36.3	7	3.2	0.35	0.6	0.4	1.5556
A1=
	x	y	r	cat
	0.666667	-1.63299	1.76383	-1.1832	-1.1832
sqrt(a+ib)	1.10238	-0.740664	1.32809	-0.5916
A2=
	0.4	-0.979796	1.0583	-1.1832	-1.1832
sqrt(a+ib)	0.853903	-0.573716	1.02874	-0.5916
	0.0793063	-0.573716	0.579172	-1.43343	-1.43343
ln(a+ib)	-0.546156	-1.43343	1.53396	4.34836	1.20676
	0.816497	-1	1.29099	-0.886077	-0.886077
ln(a+ib)	0.255413	-0.886077	0.922154	-1.29015	-1.29015
	-0.801569	-0.547357	0.970625	3.74072	0.599128
A3=
	-0.774597	-0.632456	1	3.82631	0.684719	¬outside the range
ln(a+ib)	1e-15	-2.45687	2.45687	-1.5708	-1.5708	¬adjusted
	1e-15	-1.29099	1.29099	-1.5708	-1.5708
ln(a+ib)	0.255413	-1.5708	1.59143	-1.40961	-1.40961
	0.255413	1.70257	1.72163	1.42189	1.42189
A4=
	0.666667	-1.63299	1.76383	-1.1832	-1.1832
sqrt(a+ib)	1.10238	-0.740664	1.32809	-0.5916
	0.285887	0.259336	0.385988	0.736738	0.736738
ln(a+ib)	-0.95195	0.736738	1.20374	2.48295	-0.658638
A5=
	-0.2	-0.979796	1	4.51103	1.36944
	0.88	0.587878	1.0583	0.588955	0.588955
sqrt(a+ib)	0.984454	0.29858	1.02874	0.294477
A6=
	0	2.10749	2.10749	1.5708	1.5708
ln(a+ib)	0.745498	1.5708	1.73873	1.12768	1.12768
K^12=	1.84997
